# Supplementary material for: Machine learning-based causal models for predicting the response of individual patients to dexamethasone treatment as prophylactic antiemetic
Source: Sci Rep. 2023 May 9;13:7549. doi: 10.1038/s41598-023-34505-0 (PMC10169123; doi:10.1038/s41598-023-34505-0)
Supplement: Supplementary file 2 — Supplementary Table 3. [file 41598_2023_34505_MOESM2_ESM.xlsx]

## Sheet: ML_GA_ponv_table_covariate_list
Supplementary Table 3. Candidate covariates
Covariate	Data Source	Type	X (DML)	X (DR)	X (forest DML)	X (GRF)	W	Optimized risk model
Age	Demographics	Continuous	v	v	v	v	v
Age ≥70 years	Demographics	Binary			v
Age ≤50 years	Demographics	Binary					v
Sex	Demographics	Binary					v	v
Emergency surgery	Demographics	Binary		v	v
ICU admission	Demographics	Binary
ASA-PS 1	Preoperative evaluation	Binary						v
ASA-PS 2	Preoperative evaluation	Binary
ASA-PS 3	Preoperative evaluation	Binary	v	v				v
≥4 METS	Preoperative evaluation	Binary			v
Current smoker	Preoperative evaluation	Binary						v
Ex-smoker	Preoperative evaluation	Binary
Nonsmoker	Preoperative evaluation	Binary
History of PONV or motion sickness	Preoperative evaluation	Binary					v	v
Opioid user	Preoperative evaluation	Binary	v	v
Hypertension	Preoperative evaluation	Binary
Dyslipidemia	Preoperative evaluation	Binary
Diabetes	Preoperative evaluation	Binary	v	v	v
Diabetes with medication or insulin	Preoperative evaluation	Binary
Diabetes with complication	Preoperative evaluation	Binary
Psychiatric disease	Preoperative evaluation	Binary
Malignancy	Preoperative evaluation	Binary	v	v	v	v
History of stroke	Preoperative evaluation	Binary		v
Athema	Preoperative evaluation	Binary						v
COPD	Preoperative evaluation	Binary
Post PCI or CABG	Preoperative evaluation	Binary		v
Asynergy	Preoperative evaluation	Binary
Anesthesia duration	Anesthesia record	Continuous						v
Anesthesia ≤2 hours	Anesthesia record	Binary	v	v	v	v
TIVA	Anesthesia record	Binary			v		v	v
Sevoflurane use	Anesthesia record	Binary
Desflurane use	Anesthesia record	Binary				v
Epidural anesthesia	Anesthesia record	Binary	v	v	v	v
Peripheral nerve block	Anesthesia record	Binary					v
Continuous opioid infusion	Anesthesia record	Binary						v
Continuous droperidol infusion	Anesthesia record	Binary					v	v
Droperidol bolus	Anesthesia record	Binary					v
Surgery duration	Anesthesia record	Continuous
Surgery ≤1 hour	Anesthesia record	Binary
Trauma	Anesthesia record	Binary						v
Craniotomy	Anesthesia record	Binary						v
Thoracoscopy	Anesthesia record	Binary	v	v	v
Laparotomy	Anesthesia record	Binary			v	v
Laparoscopy	Anesthesia record	Binary
Head and neck surgery	Anesthesia record	Binary
Endovascular surgery	Anesthesia record	Binary
Spinal surgery	Anesthesia record	Binary		v
Transurethral or transvaginal surgery	Anesthesia record	Binary
Otolaryngology surgery	Anesthesia record	Binary
Orthopedic surgery	Anesthesia record	Binary
Gynecologic surgery	Anesthesia record	Binary					v
Apfel score 0	Covariate combination	Binary
Apfel score 1	Covariate combination	Binary
Apfel score 2	Covariate combination	Binary
Apfel score 3	Covariate combination	Binary
Apfel score 4	Covariate combination	Binary
Apfel score ≤1	Covariate combination	Binary					v
Apfel score ≥3	Covariate combination	Binary					v
Age ≤50 years, female	Covariate combination	Binary		v
Age ≤50 years, male	Covariate combination	Binary		v	v
Age ≤50 years, diabetes	Covariate combination	Binary
Age ≤50 years, malignancy	Covariate combination	Binary
Age ≤50 years, Apfel score ≥3	Covariate combination	Binary	v	v
Age ≤50 years, Apfel score ≤1	Covariate combination	Binary
Age ≤50 years, ASA-PS 3	Covariate combination	Binary
Age ≤50 years, ASA-PS 1	Covariate combination	Binary
Age ≤50 years, Anesthesia ≤2 hours	Covariate combination	Binary
Age ≥70 years, female	Covariate combination	Binary
Age ≥70 years, male	Covariate combination	Binary
Age ≥70 years, ≥4 METS	Covariate combination	Binary
Age ≥70 years, diabetes	Covariate combination	Binary
Age ≥70 years, malignancy	Covariate combination	Binary	v	v	v	v
Age ≥70 years, Apfel score ≥3	Covariate combination	Binary
Age ≥70 years, Apfel score ≤1	Covariate combination	Binary	v	v
Age ≥70 years, ASA-PS 3	Covariate combination	Binary
Age ≥70 years, ASA-PS 1	Covariate combination	Binary			v
Age ≥70 years, Anesthesia ≤2 hours	Covariate combination	Binary
Female, malignancy	Covariate combination	Binary				v
Female, ASA-PS 3	Covariate combination	Binary
Female, ASA-PS 1	Covariate combination	Binary			v
Female, Anesthesia ≤2 hours	Covariate combination	Binary			v	v
Female, Apfel score ≤1	Covariate combination	Binary			v
Male, malignancy	Covariate combination	Binary		v
Male, ASA-PS 3	Covariate combination	Binary
Male, ASA-PS 1	Covariate combination	Binary			v
Male, Anesthesia ≤2 hours	Covariate combination	Binary
Male, Apfel score ≤1	Covariate combination	Binary
